# Supplementary material for: The Stress–Strain State in the Pelvis During Sit-to-Stand Transfer
Source: Bioengineering (Basel). 2025 Dec 5;12(12):1328. doi: 10.3390/bioengineering12121328 (PMC12729763; doi:10.3390/bioengineering12121328)
Supplement: Supplementary file 1 [file bioengineering-12-01328-s001.zip]

Archive with 1 entries (1 files):
- bioengineering-3976511-supplementary.pdf
